# Supplementary material for: Identification of genomic signatures in bone marrow associated with clinical response of CD19 CAR T-cell therapy
Source: Sci Rep. 2022 Feb 18;12:2830. doi: 10.1038/s41598-022-06830-3 (PMC8857276; doi:10.1038/s41598-022-06830-3)
Supplement: Supplementary file 2 — Supplementary Information 2. [file 41598_2022_6830_MOESM2_ESM.xlsx]

## Sheet: Sheet1
Accession Number	Sample ID	Disease	Type of CAR	Clinical outcome	Age	Gender	CRS grade
GSE153670	#1	B-ALL	CD19	CR
	#2	B-ALL	CD19	NR
	#3	B-ALL	CD19	NR
	#4	B-ALL	CD19	NR
	#5	B-ALL	CD19	NR
	#6	B-ALL	CD19	NR
	#7	B-ALL	CD19	CR
	#8	B-ALL	CD19	CR
	#9	B-ALL	CD19	CR
	#10	B-ALL	CD19	CR
	#11	B-ALL	CD19	CR
	#12	B-ALL	CD19	CR
	#13	B-ALL	CD19	NR
	#14	B-ALL	CD19	CR
	#15	B-ALL	CD19	CR
	#16	B-ALL	CD19	CR
	#17	B-ALL	CD19	CR
	#18	B-ALL	CD19	CR
	#19	B-ALL	CD19	CR
	#20	B-ALL	CD19	CR
	#21	B-ALL	CD19	CR
	#22	B-ALL	CD19	CR
	#23	B-ALL	CD19	CR
	#24	B-ALL	CD19	NR
	#25	B-ALL	CD19	CR
	#26	B-ALL	CD19	NR
	#27	B-ALL	CD19	CR
PRJCA000750	#28	B-ALL	CD19	NR	29	M	2
	#29	B-ALL	CD19	CR	59	F	1
	#30	B-ALL	CD19	CR	53	M	1
	#31	B-ALL	CD19	CR	52	F	1
