# Supplementary material for: Identification of genomic signatures in bone marrow associated with clinical response of CD19 CAR T-cell therapy
Source: Sci Rep. 2022 Feb 18;12:2830. doi: 10.1038/s41598-022-06830-3 (PMC8857276; doi:10.1038/s41598-022-06830-3)
Supplement: Supplementary file 3 — Supplementary Information 3. [file 41598_2022_6830_MOESM3_ESM.xlsx]

## Sheet: Up-regulated genes
symbol	logFC	P.Value	adj.P.Val
THEM4	1.47301	0.000144926	0.13488
MAL	1.39213	0.000349135	0.190277
MAF	1.17423	0.000416151	0.190277
HPGDS	1.37081	0.000750434	0.250376
TMPRSS13	0.848351	0.000929162	0.270931
CDHR1	1.28447	0.0011052	0.270931
RNF157	1.4114	0.0011271	0.270931
PRKCA	1.42596	0.00120562	0.270931
SNX9	1.0999	0.00126079	0.270931
PRDM16	0.952577	0.0012735	0.270931
RLN1	1.16274	0.00142491	0.270931
EPHX2	1.44683	0.00161838	0.27782
SIRPG	1.46284	0.00186109	0.30368
RORC	1.43582	0.00186396	0.30368
UBASH3A	1.31441	0.00218166	0.31406
HOOK1	1.26672	0.00225874	0.316198
DPP4	1.44853	0.00245507	0.327526
IGSF9B	1.6115	0.00252326	0.327526
GPRIN3	1.57086	0.00257076	0.329411
CD6	1.35448	0.00272967	0.339921
RIC3	1.19618	0.00303987	0.345234
SPIN3	1.20754	0.00312408	0.345234
USP44	1.19954	0.00319211	0.345234
SELP	1.23737	0.0032957	0.345234
BIRC3	1.10648	0.00359114	0.346531
ITK	1.36463	0.00361745	0.346531
CD5	1.23272	0.00384167	0.349516
CHMP4C	0.82037	0.00399236	0.351625
CD8A	1.33565	0.00399687	0.351625
ELOVL4	1.37705	0.00427569	0.365453
CD5L	1.55935	0.00451862	0.366508
NAP1L3	1.23225	0.00480472	0.369399
CES4A	1.14935	0.00491998	0.372076
HSD11B1	1.3258	0.00493763	0.372076
TC2N	1.19121	0.00499959	0.372076
CD8B	1.32119	0.00500787	0.372076
CR2	1.44289	0.00514636	0.372963
BSND	0.990878	0.00543584	0.381068
FCRL3	1.63061	0.00550541	0.381068
SDR42E1	1.22497	0.00560386	0.381068
CD3E	1.22105	0.00581849	0.381068
PLA2G2C	1.3452	0.006011	0.38402
THEMIS	1.19228	0.00601366	0.38402
TRAT1	1.42836	0.00606754	0.38402
STAT4	1.14128	0.00619296	0.38402
NELL2	1.47455	0.00623275	0.38402
CD28	1.31636	0.00644203	0.391458
IL23R	1.03451	0.00699326	0.401985
STON2	1.45609	0.00702445	0.401985
TRPC6	1.43097	0.00732297	0.410043
CA6	1.61503	0.00764979	0.410604
NAP1L2	1.43492	0.00772906	0.410782
CD4	1.12045	0.00775893	0.410782
CATSPERB	0.9811	0.00865934	0.415461
CD3G	1.23916	0.00874875	0.415461
PCSK5	1.18822	0.00888438	0.415461
GCNT4	1.3957	0.00966506	0.415461

## Sheet: Down-regulated genes
symbol	logFC	P.Value	adj.P.Val
ISM2	-2.30243	1.31e-07	0.00231844
IGF2BP1	-5.35691	8.31e-07	0.00735095
C2orf70	-1.37768	2.2e-06	0.0129853
C7orf72	-2.29362	8.91e-06	0.0358717
GREB1	-2.93493	1.54e-05	0.0358717
BIRC7	-3.99483	1.63e-05	0.0358717
DSC3	-3.76514	1.63e-05	0.0358717
TRIM9	-1.89166	1.76e-05	0.0358717
CCDC155	-2.81446	1.83e-05	0.0358717
PRODH2	-2.99141	2.84e-05	0.0502953
LAMB4	-2.85772	3.43e-05	0.0551987
KIF26B	-2.33792	5.27e-05	0.077629
KCNK3	-3.95333	6.01e-05	0.081704
TYRO3	-2.30599	7.65e-05	0.0965711
NKAIN4	-4.60891	9.61e-05	0.113304
SRGAP3	-2.02069	0.000109662	0.117913
OR10S1	-1.19188	0.000113359	0.117913
GPR32	-1.79035	0.000134018	0.131658
ADAMTS7	-2.50213	0.000164868	0.145768
C10orf111	-1.02719	0.00017989	0.145985
TCF23	-1.61284	0.000185329	0.145985
NRTN	-2.43289	0.00018988	0.145985
MDGA2	-3.12361	0.000234238	0.16994
AADACL4	-1.30712	0.000240258	0.16994
SLC30A3	-1.63481	0.000266141	0.181006
XIRP1	-1.8919	0.000290748	0.188354
FARP1	-1.85525	0.000298248	0.188354
CCDC8	-2.20205	0.000333635	0.190277
TRNP1	-2.19893	0.000345785	0.190277
NPHP4	-1.0208	0.000367401	0.190277
KLF17	-1.10668	0.000378045	0.190277
KCNN1	-3.58223	0.000385963	0.190277
IGDCC3	-1.63841	0.000388216	0.190277
OR10G7	-1.16547	0.00040393	0.190277
OR6M1	-0.87392	0.00041554	0.190277
MEX3A	-2.04583	0.000423431	0.190277
IRX5	-2.06022	0.000430418	0.190277
CCT8L2	-1.21253	0.000465699	0.200853
LAMB1	-1.36895	0.000487407	0.20521
PCDH10	-2.89166	0.000517339	0.206514
LRP8	-1.07521	0.000525896	0.206514
SRRM3	-2.49	0.000529762	0.206514
HAP1	-3.00929	0.000555092	0.206514
SMTNL2	-1.58988	0.000559334	0.206514
NETO1	-3.16767	0.000560576	0.206514
TMEM225	-1.48726	0.000604025	0.217979
PIK3R3	-1.59887	0.00063192	0.223485
OR6T1	-1.78566	0.000707282	0.245233
PLAG1	-1.47919	0.000738884	0.250376
FZD2	-1.35354	0.00081978	0.268448
HORMAD2	-1.98655	0.000842835	0.269144
EXTL1	-1.00985	0.000852346	0.269144
MIB1	-1.18272	0.000892137	0.270931
SDC2	-2.22544	0.000902445	0.270931
ZNF439	-0.808883	0.000928386	0.270931
UGT3A1	-2.44645	0.000935741	0.270931
PCSK4	-1.21532	0.000988005	0.270931
DNALI1	-1.25943	0.00104297	0.270931
DOK4	-1.36807	0.001045	0.270931
CBX2	-1.55256	0.00106372	0.270931
INSR	-1.12185	0.00108746	0.270931
FAM212A	-1.06786	0.00111948	0.270931
KIF25	-2.17986	0.00112748	0.270931
ASPHD2	-0.886209	0.00115371	0.270931
CPXM1	-1.61108	0.0011552	0.270931
UBTD2	-0.918884	0.00121177	0.270931
ALX4	-1.31191	0.00123376	0.270931
LYRM4	-0.95819	0.00125196	0.270931
OR10G4	-1.18683	0.00125319	0.270931
TAPT1	-0.945178	0.00127534	0.270931
SLC35F2	-1.79427	0.00128774	0.270931
SYT3	-1.60721	0.0012957	0.270931
VASH2	-1.757	0.00134058	0.270931
RAB6C	-2.86996	0.00134159	0.270931
TCFL5	-1.46175	0.00135948	0.270931
ZIM2	-1.21175	0.00136093	0.270931
MMP15	-1.49491	0.00138136	0.270931
ZNF423	-1.96622	0.0013814	0.270931
UBQLN3	-0.822125	0.00138897	0.270931
AJAP1	-2.25907	0.00141922	0.270931
PRTG	-2.97894	0.00142128	0.270931
ANKRD30B	-3.01854	0.00147169	0.276051
FAAH	-1.23983	0.00149292	0.276051
TRPM4	-1.83834	0.00149866	0.276051
POU3F2	-0.810357	0.00156018	0.27782
OR10G8	-0.898055	0.00157009	0.27782
TFPI	-2.31124	0.00157588	0.27782
OR4D5	-1.43329	0.00159511	0.27782
ATP6V0A4	-1.58485	0.00160962	0.27782
CIB4	-1.83619	0.00162667	0.27782
CACNA1A	-1.44466	0.00164033	0.27782
LRRC4B	-1.83202	0.00164967	0.27782
C6orf222	-1.78278	0.00177005	0.29528
OR8D4	-1.1363	0.00187652	0.30368
PAX5	-1.50656	0.00188909	0.30368
PPFIA3	-1.49264	0.00191528	0.304908
ERGIC1	-0.919473	0.00194767	0.304908
SMARCA4	-0.883221	0.00194846	0.304908
PROCR	-1.14873	0.00197468	0.306301
TGFB2	-1.95288	0.00202013	0.306698
MXRA7	-1.28807	0.00202242	0.306698
TNFRSF13C	-1.52658	0.00214019	0.31406
CHAT	-1.1097	0.00215651	0.31406
PABPC4L	-2.01628	0.00215894	0.31406
LIPT2	-0.728888	0.00218455	0.31406
PSKH2	-1.40186	0.0022367	0.316198
C12orf49	-0.855982	0.00226399	0.316198
ACBD7	-1.66442	0.00227095	0.316198
KCNK15	-1.66762	0.00229431	0.316956
LMTK3	-1.6616	0.00236851	0.322172
EPO	-1.10353	0.00240327	0.324405
ACTL6B	-0.825255	0.00247546	0.327526
IRX3	-2.65337	0.00252294	0.327526
ZNF536	-1.17931	0.00252393	0.327526
ACSM4	-1.78261	0.00253752	0.327526
HOMER1	-1.54718	0.00263297	0.333619
SERPINE1	-1.63798	0.00269364	0.337813
TTLL9	-1.23984	0.00278958	0.342831
ABHD3	-0.88716	0.00279182	0.342831
MYOCD	-3.04362	0.00282907	0.34501
LRRC56	-1.23166	0.0028749	0.345234
HOXA3	-1.8601	0.00292264	0.345234
MEX3B	-1.22896	0.00293464	0.345234
HOXA6	-1.6015	0.00293932	0.345234
FAM47A	-1.43335	0.00297486	0.345234
PTPRG	-2.69918	0.00297792	0.345234
HHEX	-1.00007	0.00302486	0.345234
HEY2	-2.38889	0.00304329	0.345234
FHAD1	-1.57511	0.00311327	0.345234
TMEM136	-2.6906	0.00313574	0.345234
ULBP2	-1.65379	0.00314157	0.345234
SCN4A	-2.49901	0.00318265	0.345234
CREB3L3	-1.79697	0.0032054	0.345234
ZNF792	-0.772429	0.00320823	0.345234
SULT1C3	-0.742245	0.00325676	0.345234
NOVA1	-2.22928	0.0032672	0.345234
RTN4R	-1.29145	0.00327344	0.345234
FGFR4	-1.53864	0.00331787	0.345234
ZNRF1	-0.814145	0.00333848	0.345234
FAM109A	-0.891585	0.00334881	0.345234
GTF2IRD1	-1.60159	0.00337027	0.345234
CELSR2	-1.3261	0.00338198	0.345234
DHRS2	-1.49063	0.00338684	0.345234
YEATS2	-0.708735	0.00340567	0.345234
AP1M2	-1.4588	0.00343514	0.345234
PCDHB11	-0.895435	0.00343614	0.345234
FLRT3	-1.64639	0.00357763	0.346531
BCL9	-0.940257	0.00360092	0.346531
PIK3C2B	-1.13304	0.00361599	0.346531
PIK3C2G	-2.05193	0.00361774	0.346531
C11orf95	-1.06349	0.00362615	0.346531
UNC13A	-1.63439	0.00364921	0.346531
SHH	-0.972142	0.0036774	0.346531
DRD5	-1.00059	0.00369384	0.346531
CCDC62	-0.900188	0.00370568	0.346531
AP1B1	-0.888822	0.00372341	0.346531
SRSF12	-0.850484	0.00377371	0.348828
SLC32A1	-1.26592	0.00378753	0.348828
ERC1	-0.816519	0.00384294	0.349516
FAM19A4	-0.818089	0.0038543	0.349516
FADS3	-1.43762	0.00389176	0.351112
PACSIN3	-1.68906	0.00395053	0.351625
RCOR2	-1.31596	0.00396065	0.351625
NKAIN1	-1.61402	0.00412639	0.358686
KIAA1644	-1.82855	0.00413798	0.358686
FCHSD2	-0.825906	0.00422523	0.364462
FBXW10	-0.967514	0.00429404	0.365453
BTNL9	-2.47228	0.00432334	0.365453
INSRR	-1.46012	0.00433686	0.365453
HOXA1	-1.63096	0.00437977	0.365453
OR10G9	-0.762116	0.00438138	0.365453
SFXN2	-0.715156	0.00445165	0.366508
THSD1	-0.922225	0.00446124	0.366508
BCL7A	-1.15483	0.00447624	0.366508
PCDH8	-1.81023	0.00448894	0.366508
GUCY1A3	-1.83892	0.00450424	0.366508
NTHL1	-0.749031	0.00454872	0.366508
WNT4	-0.880718	0.00458056	0.366508
LRP2BP	-1.41434	0.00458057	0.366508
NLGN2	-1.55985	0.00460548	0.366841
CCNJL	-1.33417	0.00463935	0.366985
HNF1B	-1.35872	0.0046488	0.366985
CYP39A1	-0.709097	0.00468569	0.368254
PRRG1	-2.02371	0.00474921	0.369399
GJC1	-2.58982	0.0047798	0.369399
WDR66	-1.61931	0.00478188	0.369399
HDDC2	-0.693367	0.00480032	0.369399
GAMT	-0.868372	0.00482738	0.369535
HMGA1	-0.890865	0.00484974	0.369646
RGAG1	-0.736326	0.00497556	0.372076
PATZ1	-0.792091	0.00498605	0.372076
FAM107A	-0.963716	0.00508951	0.372963
ZNF70	-1.05084	0.00509242	0.372963
KLF15	-1.60539	0.00510505	0.372963
FRG2B	-1.09353	0.00510943	0.372963
DNM1	-1.44467	0.0051445	0.372963
DKKL1	-1.20654	0.00522502	0.377118
HOXC4	-1.69274	0.0052708	0.378876
TRIM24	-0.858794	0.00537871	0.381068
PIK3C3	-0.929745	0.00538331	0.381068
SPTAN1	-0.835833	0.00539679	0.381068
TAGLN3	-1.58401	0.00540205	0.381068
NEURL1B	-1.32421	0.00546398	0.381068
TCF24	-0.773926	0.00546861	0.381068
GNPTAB	-0.771195	0.00551176	0.381068
ZHX2	-0.909701	0.00558314	0.381068
CEL	-1.11932	0.00562371	0.381068
TRAK1	-0.720233	0.00566329	0.381068
FADS2	-0.779407	0.00566385	0.381068
ITPR1	-0.958372	0.00567206	0.381068
E2F6	-0.709627	0.00570359	0.381068
DPF1	-1.09474	0.0057434	0.381068
C1QTNF9B	-0.760981	0.00581014	0.381068
AK7	-1.59384	0.00585839	0.382265
RTN4RL2	-1.51289	0.00599177	0.38402
HOXA5	-1.65252	0.00599553	0.38402
SNX25	-1.26589	0.0061029	0.38402
CCDC106	-0.805798	0.00618393	0.38402
RGS12	-0.831137	0.00619068	0.38402
WASF1	-0.996756	0.00620833	0.38402
MARK4	-0.733428	0.00622013	0.38402
DSG2	-2.11944	0.00622037	0.38402
C19orf81	-1.4438	0.00623021	0.38402
GJB7	-1.2484	0.0063146	0.387712
TMPRSS11F	-0.812359	0.00634203	0.388049
ASAP2	-1.19854	0.00642619	0.391458
EYA4	-2.24977	0.00649567	0.393366
FJX1	-1.50434	0.00660835	0.397918
STMN1	-0.91172	0.00663834	0.397918
CRNDE	-1.78414	0.00669862	0.398827
GTF3C5	-0.744598	0.00678536	0.40129
PLK5	-1.30626	0.0068533	0.401985
GLI3	-2.07394	0.00686953	0.401985
LRRC3B	-1.8811	0.00692771	0.401985
UNC13B	-1.81681	0.00700848	0.401985
RUNX1	-0.81728	0.00705468	0.402413
SCARB1	-0.974952	0.00714003	0.405971
PIK3AP1	-0.764102	0.00721068	0.406633
CCNB1IP1	-0.774987	0.00734266	0.410043
CACNB2	-1.46073	0.00740609	0.410043
ARL9	-1.21046	0.00743295	0.410043
NT5DC2	-0.958594	0.00743964	0.410043
KRT28	-1.04959	0.00755847	0.410604
LPAR5	-1.02416	0.00757395	0.410604
SVOPL	-1.29648	0.00758395	0.410604
ANK2	-1.44594	0.00760306	0.410604
ZNF114	-1.28616	0.0076134	0.410604
CDCA7	-0.967714	0.00763222	0.410604
LCN8	-1.79053	0.00764657	0.410604
TCF12	-0.847351	0.007747	0.410782
GFAP	-1.42774	0.00785889	0.414832
SOX11	-2.98838	0.0079324	0.415461
KIF7	-1.18279	0.00794842	0.415461
CLIP2	-1.22046	0.00795323	0.415461
NEXN	-0.941665	0.00797796	0.415461
PKD2	-0.765726	0.00799147	0.415461
ANGPTL6	-0.973954	0.00801429	0.415461
FRG2	-0.942632	0.00806231	0.415461
CERS1	-0.88686	0.00815178	0.415461
CHST10	-0.832211	0.00816854	0.415461
ZNF629	-0.697069	0.00822469	0.415461
SOX7	-2.03598	0.00823325	0.415461
DNMBP	-0.728424	0.00825736	0.415461
FZD8	-1.73289	0.00826032	0.415461
ZBTB42	-0.694401	0.00834181	0.415461
ZNF74	-0.812516	0.00838839	0.415461
KCTD1	-1.06233	0.00840631	0.415461
PHLDB3	-0.758667	0.00841136	0.415461
LUZP1	-0.775945	0.00861201	0.415461
ATP6V1C2	-0.786879	0.00864442	0.415461
PURG	-1.10961	0.00864536	0.415461
BCL11A	-0.803381	0.00865414	0.415461
CAPN9	-1.32472	0.00867866	0.415461
RND1	-1.05755	0.00872355	0.415461
LONRF1	-0.864646	0.00881486	0.415461
GPR142	-1.20954	0.00896905	0.415461
FBN3	-1.3479	0.0090172	0.415461
RERGL	-1.54897	0.00903537	0.415461
DUSP15	-1.4196	0.00909565	0.415461
VGLL4	-0.762144	0.00914651	0.415461
TMEM201	-0.74194	0.00919107	0.415461
TMEM196	-1.33638	0.00926472	0.415461
KIAA1549	-1.52233	0.00927113	0.415461
C20orf194	-0.729383	0.00928828	0.415461
RAD52	-0.707213	0.00930719	0.415461
ARHGAP29	-1.97931	0.00934066	0.415461
SOX1	-0.849765	0.00939584	0.415461
ZNF559.ZNF177	-0.891409	0.00939856	0.415461
GDF11	-1.02425	0.00942947	0.415461
IGFBP6	-0.857019	0.00944058	0.415461
PARP1	-0.755418	0.00948784	0.415461
AEBP1	-1.45387	0.00961926	0.415461
RPP40	-0.701378	0.00961966	0.415461
MEF2C	-1.0242	0.00967457	0.415461
ZNF560	-1.4823	0.00973891	0.415461
STARD13	-1.50839	0.00973955	0.415461
NLRP11	-1.06833	0.00979175	0.415461
PHLPP1	-0.904477	0.00985105	0.415461
FAM180B	-1.57684	0.0099335	0.415461
PRKCG	-1.71276	0.00994626	0.415461
FOXL1	-2.4859	0.00995654	0.415461
DIRAS1	-1.36971	0.00999445	0.415461
